# Supplementary material for: Efficacy and Safety of a Booster Vaccination with Two Inactivated SARS-CoV-2 Vaccines on Symptomatic COVID-19 Infection in Adults: Results of a Double-Blind, Randomized, Placebo-Controlled, Phase 3 Trial in Abu Dhabi
Source: Vaccines (Basel). 2023 Jan 30;11(2):299. doi: 10.3390/vaccines11020299 (PMC9962595; doi:10.3390/vaccines11020299)
Supplement: Supplementary file 1 [file vaccines-11-00299-s001.zip]

Archive with 1 entries (1 files):
- vaccines-2108764-supplementary.pdf
